# Supplementary material for: Cannabidiol-Loaded Nanoparticles Based on Crosslinked Starch: Anti-Inflammatory Activity and Improved Nose-to-Brain Delivery
Source: Pharmaceutics. 2023 Jun 23;15(7):1803. doi: 10.3390/pharmaceutics15071803 (PMC10384644; doi:10.3390/pharmaceutics15071803)
Supplement: Supplementary file 1 [file pharmaceutics-15-01803-s001.zip]

Archive with 1 entries (1 files):
- pharmaceutics-2441429-supplementary.pdf
